# Supplementary material for: A Novel Self-Competitive Fishing Primer qPCR Approach for Efficient POLE Mutation Detection in Endometrial Cancer Molecular Classification
Source: Curr Issues Mol Biol. 2026 Feb 27;48(3):257. doi: 10.3390/cimb48030257 (PMC13025916; doi:10.3390/cimb48030257)
Supplement: Supplementary file 1 [file cimb-48-00257-s001.zip]

Archive with 12 entries (12 files):
- Supplementary Figure 1.pdf
- __MACOSX/._Supplementary Figure 1.pdf
- Supplementary Figure 1.docx
- __MACOSX/._Supplementary Figure 1.docx
- Supplementary Table 1.pdf
- __MACOSX/._Supplementary Table 1.pdf
- Supplementary Table 1.docx
- __MACOSX/._Supplementary Table 1.docx
- Supplementary Table 2.pdf
- __MACOSX/._Supplementary Table 2.pdf
- Supplementary Table 2.docx
- __MACOSX/._Supplementary Table 2.docx
